# Supplementary material for: Distinct transcriptional modules in the peripheral blood mononuclear cells response to human respiratory syncytial virus or to human rhinovirus in hospitalized infants with bronchiolitis
Source: PLoS One. 2019 Mar 7;14(3):e0213501. doi: 10.1371/journal.pone.0213501 (PMC6405118; doi:10.1371/journal.pone.0213501)
Supplement: S1 Table — (XLSX) [file pone.0213501.s003.xlsx]

## Sheet: S1Table
S1 Table. Enrichment analysis for hyper-expressed genes in HRSV group.
Biological Process term (GO database)	p-value	Hyper-expressed genes in HRSV group
hematopoietic progenitor cell differentiation (GO:0002244)	0.0223416	ACE;PTPRC
calcium ion import (GO:0070509)	0.0344686	CACNA1I;CACNA1C
response to interleukin-1 (GO:0070555)	0.00769977	CCL24;ADAMTS7;CCL15;MAPK13
cellular response to cytokine stimulus (GO:0071345)	0.0430446	CCL24;FOXH1;PTAFR;IL16;NYX;SOS1;ADAMTS7;CCL15;MAPK13
neutrophil chemotaxis (GO:0030593)	0.0172634	CCL24;LGALS3;CCL15
monocyte chemotaxis (GO:0002548)	0.00872469	CCL24;LGALS3;CCL15
granulocyte chemotaxis (GO:0071621)	0.0199235	CCL24;LGALS3;CCL15
eosinophil migration (GO:0072677)	0.00198178	CCL24;LGALS3;CCL15
neutrophil chemotaxis (GO:0030593)	0.0172634	CCL24;LGALS3;CCL15
eosinophil chemotaxis (GO:0048245)	0.00198178	CCL24;LGALS3;CCL15
neutrophil migration (GO:1990266)	0.0218153	CCL24;LGALS3;CCL15
response to interferon-gamma (GO:0034341)	0.0326942	CCL24;MEFV;CCL15
cellular response to interferon-gamma (GO:0071346)	0.00672981	CCL24;OAS2;PTAFR;PML;CCL15
apoptotic process (GO:0006915)	0.00253634	DIABLO;DPF1;CASP2;C19ORF12;IAPP;ALOX15B;DUX4;PAK4
inactivation of MAPK activity (GO:0000188)	0.0187902	DUSP4;DUSP8
positive regulation of protein kinase activity (GO:0045860)	0.00836229	GH1;TPX2;ACE;PTPRC;EMP2;PAK4
regulation of hemopoiesis (GO:1903706)	0.00626767	LGALS3;ACE
interferon-gamma-mediated signaling pathway (GO:0060333)	0.035152	OAS2;PTAFR;PML
regulation of cell cycle (GO:0051726)	0.00162575	PTPRC;MYBL2;LIN9;MASTL;PKMYT1;ALOX15B;PAK4;TTC28
blood circulation (GO:0008015)	0.0148156	ACE;C3AR1;SERPING1
peptide catabolic process (GO:0043171)	0.0281396	ACE;CHAC1
regulation of stem cell proliferation (GO:0072091)	0.0124944	ACE;PTPRC
regulation of vasoconstriction (GO:0019229)	0.0366898	ACE;TBXA2R
cellular response to arsenic-containing substance (GO:0071243)	0.00735825	ATF3;MAPK13
cell communication by electrical coupling involved in cardiac conduction (GO:0086064)	0.00977492	ATP1A3;CACNA1C
embryonic forelimb morphogenesis (GO:0035115)	0.00433057	CACNA1C;ZNF358
forelimb morphogenesis (GO:0035136)	0.00525786	CACNA1C;ZNF358
calcium ion transport (GO:0006816)	0.0326792	CACNA1I;GRIN3A;CACNA1C;PKD1
neuronal action potential (GO:0019228)	0.0242129	CACNA1I;MYH14
action potential (GO:0001508)	0.0181265	CACNA1I;MYH14;CACNA1C
skeletal muscle contraction (GO:0003009)	0.0155037	CCDC78;MYH14
entrainment of circadian clock by photoperiod (GO:0043153)	0.0187902	CRTC1;PML
photoperiodism (GO:0009648)	0.0205335	CRTC1;PML
phosphate-containing compound metabolic process (GO:0006796)	0.0391796	DUSP4;MIOX;PTPRC;DUSP8;EPHB2
dephosphorylation (GO:0016311)	0.0380958	DUSP4;PTPRC;DUSP8;SBF1
protein dephosphorylation (GO:0006470)	0.0390457	DUSP4;PTPRC;DUSP8;SBF1
urogenital system development (GO:0001655)	0.0223416	EPHB2;ALOX15B
negative regulation of receptor activity (GO:2000272)	0.0436699	FOXH1;EPHB2
regulation of protein kinase A signaling (GO:0010738)	0.0171131	IAPP;AKAP4
skin development (GO:0043588)	0.00277899	LCE1A;PKD1;SPRR1A;LCE1C;SPRR2D
peptide cross-linking (GO:0018149)	0.00138851	LCE1A;SPRR1A;LCE1C;SPRR2D
keratinocyte differentiation (GO:0030216)	0.00316759	LCE1A;SPRR1A;LCE1C;SPRR2D
epidermal cell differentiation (GO:0009913)	0.00496985	LCE1A;SPRR1A;LCE1C;SPRR2D
regulation of myeloid cell differentiation (GO:0045637)	0.0291829	LGALS3;HOXA9;HIST2H3A
regulation of cell differentiation (GO:0045595)	0.035327	LGALS3;LTBP4;EMP2;ALOX15B
mitotic spindle organization (GO:0007052)	0.0403454	TPX2;MYBL2;MAP4
regulation of ion homeostasis (GO:2000021)	0.0242129	WNK4;PML
neural tube development (GO:0021915)	0.0124944	ZNF358;PKD1
Grey lines indicate the terms considered to this study.
