# Supplementary material for: Distinct transcriptional modules in the peripheral blood mononuclear cells response to human respiratory syncytial virus or to human rhinovirus in hospitalized infants with bronchiolitis
Source: PLoS One. 2019 Mar 7;14(3):e0213501. doi: 10.1371/journal.pone.0213501 (PMC6405118; doi:10.1371/journal.pone.0213501)
Supplement: S2 Table — (XLSX) [file pone.0213501.s004.xlsx]

## Sheet: S2 Table
S2 Table. Enrichment analysis for hypo-expressed genes in HRSV group.
Biological Process term (GO database)	p-value	Hypo-expressed genes in HRSV group
neutrophil degranulation (GO:0043312)	0.0376733	SYNGR1;AGL;LAMP2;ORM2;SIRPB1
positive regulation of natural killer cell mediated immune response to tumor cell (GO:0002857)	0.0378482	PVR
ephrin receptor signaling pathway (GO:0048013)(in virus infection: inflammation [Couthard et al 2012])	0.0407433	EFNB1;VAV2
autophagosome assembly (GO:0000045)	0.0217286	PACS2;ATG5
positive regulation of apoptotic process (GO:0043065)	0.0310651	SRPK2;ING5;TRAF7;VAV2
positive regulation of endocytosis (GO:0045807)	0.00201896	DAB2;CBL;SIRPB1
regulation of small GTPase mediated signal transduction (GO:0051056)	0.0171681	OCRL;MYO9A;VAV2
early endosome to Golgi transport (GO:0034498)	0.0341279	SNX1
regulation of GTPase activity (GO:0043087)	0.0365059	OCRL;PLXNA3;VAV2
actin filament reorganization (GO:0090527)	0.0378482	FRY
SREBP signaling pathway (GO:0032933)	0.0266447	ARHGEF10L
negative regulation of ERBB signaling pathway (GO:1901185)	0.0124668	ZFYVE28;CBL
regulated exocytosis (GO:0045055)	0.0198465	SYNGR1;LAMP2;ORM2
autophagosome organization (GO:1905037)	0.0203683	PACS2;ATG5
positive regulation of clathrin-dependent endocytosis (GO:2000370)	0.0266447	DAB2
activation of MAPKKK activity (GO:0000185)	0.0303934	TRAF7
positive regulation of natural killer cell mediated cytotoxicity directed against tumor cell target (GO:0002860)	0.0378482	PVR
regulation of interleukin-1 secretion (GO:0050704)	0.0378482	ORM2
neutrophil activation involved in immune response (GO:0002283)	0.0388205	SYNGR1;AGL;LAMP2;ORM2;SIRPB1
neutrophil mediated immunity (GO:0002446)	0.039989	SYNGR1;AGL;LAMP2;ORM2;SIRPB1
regulation of natural killer cell mediated cytotoxicity directed against tumor cell target (GO:0002858)	0.0415543	PVR
negative regulation of epidermal growth factor-activated receptor activity (GO:0007175)	0.00129205	ZFYVE28;CBL
glucan catabolic process (GO:0009251)	0.00239784	AGL;PGM2L1
glycogen catabolic process (GO:0005980)	0.00239784	AGL;PGM2L1
cellular polysaccharide catabolic process (GO:0044247)	0.00265764	AGL;PGM2L1
negative regulation of protein tyrosine kinase activity (GO:0061099)	0.00321508	ZFYVE28;CBL
regulation of hydrolase activity (GO:0051336)	0.00377386	OCRL;PLXNA3;VAV2
regulation of epidermal growth factor-activated receptor activity (GO:0007176)	0.00414436	ZFYVE28;CBL
negative regulation of receptor activity (GO:2000272)	0.00715051	ZFYVE28;CBL
glycogen metabolic process (GO:0005977)	0.00757859	AGL;PGM2L1
cellular response to starvation (GO:0009267)	0.0083861	LAMP2;FADS1;ATG5
negative regulation of epidermal growth factor receptor signaling pathway (GO:0042059)	0.0108869	ZFYVE28;CBL
positive regulation of receptor-mediated endocytosis (GO:0048260)	0.011403	DAB2;CBL
carboxylic acid biosynthetic process (GO:0046394)	0.0130144	ABCC5;FADS1
organelle assembly (GO:0070925)	0.0151397	PACS2;WDR60;OCRL;ATG5;TTBK2
protein modification by small protein conjugation (GO:0032446)	0.0188726	TRAF7;KLHL3;CBL;ASB1;MIB1
cellular response to nutrient levels (GO:0031669)	0.0190454	LAMP2;FADS1
regulation of epidermal growth factor receptor signaling pathway (GO:0042058)	0.0217286	ZFYVE28;CBL
aggrephagy (GO:0035973)	0.0266447	ATG5
negative regulation of protein binding (GO:0032091)	0.0282956	DAB2;TTBK2
ion homeostasis (GO:0050801)	0.0303934	KLHL3
nuclear body organization (GO:0030575)	0.0303934	SRPK2
cellular response to sterol depletion (GO:0071501)	0.0303934	ARHGEF10L
regulation of Wnt signaling pathway, planar cell polarity pathway (GO:2000095)	0.0303934	DAB2
L-alanine transport (GO:0015808)	0.0303934	SLC36A1
regulation of microtubule binding (GO:1904526)	0.0303934	TTBK2
hyaluronan biosynthetic process (GO:0030213)	0.0303934	ABCC5
tetrahydrofolate interconversion (GO:0035999)	0.0303934	MTHFR
DNA cytosine deamination (GO:0070383)	0.0341279	CDADC1
positive regulation of early endosome to late endosome transport (GO:2000643)	0.0341279	DAB2
positive regulation of non-canonical Wnt signaling pathway (GO:2000052)	0.0341279	DAB2
galactose catabolic process (GO:0019388)	0.0341279	PGM2L1
visual perception (GO:0007601)	0.037251	COL18A1;MYO9A
semaphorin-plexin signaling pathway involved in axon guidance (GO:1902287)	0.0378482	PLXNA3
mitotic DNA replication checkpoint (GO:0033314)	0.0378482	ORAOV1
glycine transport (GO:0015816)	0.0378482	SLC36A1
proline transport (GO:0015824)	0.0378482	SLC36A1
heterochromatin organization (GO:0070828)	0.0378482	MTHFR
adult heart development (GO:0007512)	0.0378482	MEF2D
homocysteine metabolic process (GO:0050667)	0.0378482	MTHFR
poly-N-acetyllactosamine biosynthetic process (GO:0030311)	0.0378482	B3GNT5
alanine transport (GO:0032328)	0.0378482	SLC36A1
establishment of epithelial cell apical/basal polarity (GO:0045198)	0.0378482	MYO9A
hexose catabolic process (GO:0019320)	0.0378482	PGM2L1
cilium organization (GO:0044782)	0.038469	WDR60;OCRL;TTBK2
sensory perception of light stimulus (GO:0050953)	0.039859	COL18A1;MYO9A
aspartate family amino acid metabolic process (GO:0009066)	0.0415543	MTHFR
galactose metabolic process (GO:0006012)	0.0415543	PGM2L1
negative regulation of gene silencing by miRNA (GO:0060965)	0.0415543	DND1
motor neuron axon guidance (GO:0008045)	0.0415543	PLXNA3
regulation of fatty acid beta-oxidation (GO:0031998)	0.0415543	TYSND1
polarized epithelial cell differentiation (GO:0030859)	0.0415543	MYO9A
poly-N-acetyllactosamine metabolic process (GO:0030309)	0.0415543	B3GNT5
positive regulation of cytoplasmic transport (GO:1903651)	0.0415543	DAB2
Grey lines indicate the terms considered to this study.
