# Supplementary material for: Distinct transcriptional modules in the peripheral blood mononuclear cells response to human respiratory syncytial virus or to human rhinovirus in hospitalized infants with bronchiolitis
Source: PLoS One. 2019 Mar 7;14(3):e0213501. doi: 10.1371/journal.pone.0213501 (PMC6405118; doi:10.1371/journal.pone.0213501)
Supplement: S3 Table — (XLSX) [file pone.0213501.s005.xlsx]

## Sheet: S3 Table
S3 Table. KEGG pathway enrichment analysis of the network modules associated with the HRSV or HRV groups (p<0.05 was considered significant).
Module	KEGG Term	p-value	Genes
Midnightblue	Cell cycle_Homo sapiens_hsa04110	3.39568e-09	CCNA2;CDKN2D;CCNB2;CCNB1;RBL1;PTTG2;CCNE1;MCM4
	Oocyte meiosis_Homo sapiens_hsa04114	1.82643e-06	PPP1CC;CCNB2;CCNB1;PPP2R1B;PTTG2;CCNE1
	mRNA surveillance pathway_Homo sapiens_hsa03015	0.000160957	PPP1CC;PPP2R1B;PAPOLG;CSTF2
	FoxO signaling pathway_Homo sapiens_hsa04068	0.000683164	CDKN2D;PLK3;CCNB2;CCNB1
	p53 signaling pathway_Homo sapiens_hsa04115	0.0011683	CCNB2;CCNB1;CCNE1
	Progesterone-mediated oocyte maturation_Homo sapiens_hsa04914	0.00318909	CCNA2;CCNB2;CCNB1
	T cell receptor signaling pathway_Homo sapiens_hsa04660	0.00377008	CD8A;CD28;PDCD1
	DNA replication_Homo sapiens_hsa03030	0.00522185	FEN1;MCM4
	Type I diabetes mellitus_Homo sapiens_hsa04940	0.00738471	CD28;HSPD1
	Cell adhesion molecules (CAMs)_Homo sapiens_hsa04514	0.00892596	CD8A;CD28;PDCD1
	Hepatitis B_Homo sapiens_hsa05161	0.00962592	CCNA2;CCNE1;BIRC5
	Hippo signaling pathway_Homo sapiens_hsa04390	0.0109262	PPP1CC;PPP2R1B;BIRC5
	Viral carcinogenesis_Homo sapiens_hsa05203	0.0236838	CCNA2;RBL1;CCNE1
	TGF-beta signaling pathway_Homo sapiens_hsa04350	0.0263603	RBL1;PPP2R1B
	Small cell lung cancer_Homo sapiens_hsa05222	0.0275333	CCNE1;CKS2
	Non-homologous end-joining_Homo sapiens_hsa03450	0.038317	FEN1
	HTLV-I infection_Homo sapiens_hsa05166	0.0424015	CCNB2;PTTG2;VDAC1
Turquoise	Systemic lupus erythematosus_Homo sapiens_hsa05322	2.74215e-06	HIST1H2AM;HIST1H2BN;HIST1H2BM;HIST1H4K;HIST1H2AK;HIST1H2BL;HIST1H2AJ;HIST1H2BK;HIST2H2AB;HIST2H2AC;HIST1H4A;HLA-DMB;HIST3H3;HIST1H2AE;HIST1H3G;HIST1H2BH;HIST1H4J;HIST1H2BG;HIST1H2BB;HIST1H4D;HIST1H2AC;HIST1H2BD;HIST1H4F;HIST1H2AB
	Epstein-Barr virus infection_Homo sapiens_hsa05169	2.12597e-05	RB1;CDKN1B;PSMD13;ITGAL;RELB;PIK3R5;PSMD4;IRAK1;YWHAQ;PSMD3;POLR2E;RIPK1;MAP3K7;POLR2K;MAP2K4;POLR2J2;TBP;CSNK2A1;CHUK;IL10RB;HLA-B;HLA-C;HLA-A;TYK2;MAPK14;MAPK13;PSMC2;CSNK2B;MDM2
	Alcoholism_Homo sapiens_hsa05034	4.54703e-05	HIST1H2BN;HIST1H2BM;HIST1H2BL;HIST1H2BK;HIST2H2AB;HIST2H2AC;HIST1H2AE;HIST1H3G;HIST1H2AC;HIST1H2AB;HIST1H2AM;HIST1H4K;HIST1H2AK;HIST1H2AJ;PPP1CA;HIST1H4A;GNB2;HIST3H3;HIST1H2BH;HIST1H4J;HIST1H2BG;HIST1H2BB;HIST1H4D;HIST1H2BD;HIST1H4F;ATF4
	Glycosaminoglycan biosynthesis - keratan sulfate_Homo sapiens_hsa00533	0.000174275	B4GALT2;CHST6;B4GALT1;B3GNT7;ST3GAL2;ST3GAL3
	Viral carcinogenesis_Homo sapiens_hsa05203	0.00017842	RB1;HIST1H2BN;HIST1H2BM;CDKN1B;HIST1H2BL;HIST1H2BK;PIK3R5;CDC42;YWHAQ;BAK1;TBP;HIST1H4K;HLA-B;HLA-C;HLA-A;HIST1H4A;KAT2A;MDM2;HIST1H2BH;HIST1H4J;HIST1H2BG;IL6ST;HIST1H2BB;HIST1H4D;HIST1H2BD;HIST1H4F;ATF4
	Shigellosis_Homo sapiens_hsa05131	0.00058546	CDC42;ROCK1;CHUK;ROCK2;ARPC4;U2AF1;WASL;MAPK14;PFN1;WASF1;WASF2;MAPK13
	Glycolysis / Gluconeogenesis_Homo sapiens_hsa00010	0.00077745	LDHA;TPI1;PGAM1;ALDH3B1;PGK1;GALM;ENO1;ALDOA;ACSS1;GAPDH;PFKP;ALDH9A1
	Sphingolipid signaling pathway_Homo sapiens_hsa04071	0.001189	MAP2K2;ROCK1;ROCK2;SPHK2;NOS3;PDPK1;PPP2R5B;PTEN;PPP2R5D;MAPK14;MAPK13;PIK3R5;PLD2;SGPL1;PPP2R2D;RAC2;CTSD
	Endocytosis_Homo sapiens_hsa04144	0.0015486	ARF1;RAB5C;VPS4A;WASL;PLD2;EEA1;CDC42;ADRBK2;PSD4;GRK6;WASH1;EPS15;ARFGEF2;RAB4A;IQSEC2;HLA-B;VPS37C;HLA-C;ARPC4;HLA-A;VPS37B;DNM2;ACAP3;ITCH;ACAP2;MDM2;STAMBP;RAB5A;ARF5
	Terpenoid backbone biosynthesis_Homo sapiens_hsa00900	0.00178473	NUS1;FNTB;PMVK;PDSS2;RCE1;ZMPSTE24
	Galactose metabolism_Homo sapiens_hsa00052	0.002015	B4GALT2;GALE;B4GALT1;UGP2;GAA;GALM;PFKP
	Apoptosis_Homo sapiens_hsa04210	0.0026322	DAXX;DFFA;MAP2K2;CHUK;DIABLO;PDPK1;PRF1;EIF2S1;PIK3R5;BBC3;BCL2L11;CASP2;ATM;RIPK1;CAPN1;BAK1;CTSD;ATF4
	Prostate cancer_Homo sapiens_hsa05215	0.00328599	RB1;MAP2K2;CDKN1B;CHUK;PDPK1;GSTP1;PTEN;TGFA;IGF1;PIK3R5;MDM2;E2F3;ATF4
	Ribosome biogenesis in eukaryotes_Homo sapiens_hsa03008	0.00328599	REXO1;CSNK2A1;GNL2;NXT2;EFTUD1;LSG1;TBL3;XRN1;TCOF1;DKC1;XRN2;CSNK2B;RPP25
	Protein processing in endoplasmic reticulum_Homo sapiens_hsa04141	0.00417969	MBTPS1;SEC13;SEC23A;HSPA5;RPN2;UBE2E3;DERL3;SEL1L;EIF2S1;DDOST;DNAJB1;OS9;SSR1;CAPN1;STT3B;BAK1;MBTPS2;ATF4;SEC31A;SKP1
	SNARE interactions in vesicular transport_Homo sapiens_hsa04130	0.00428685	VAMP8;VAMP7;STX16;BNIP1;STX5;BET1L;VAMP2
	Fc gamma R-mediated phagocytosis_Homo sapiens_hsa04666	0.00482862	VASP;SPHK2;ARPC4;WASL;VAV2;DNM2;PIK3R5;PLD2;CDC42;PPAP2A;RAC2;WASF1;WASF2
	Herpes simplex infection_Homo sapiens_hsa05168	0.00550846	DAXX;TBP;CSNK2A1;CHUK;MCRS1;TAF10;HLA-B;HLA-C;PTPN11;HLA-A;TYK2;HCFC2;EIF2S1;PPP1CA;TAF6L;HLA-DMB;CSNK2B;TNFRSF14;MAP3K7;IKBKE;SKP1
	Basal transcription factors_Homo sapiens_hsa03022	0.00595962	TAF6L;TBP;TAF12;CCNH;TAF10;ERCC2;GTF2F1;TAF1
	Leukocyte transendothelial migration_Homo sapiens_hsa04670	0.00637446	VASP;ROCK1;ROCK2;CTNND1;ITGB2;PTPN11;MAPK14;ITGAL;MAPK13;VAV2;PIK3R5;CDC42;RASSF5;RAC2;SIPA1
	Viral myocarditis_Homo sapiens_hsa05416	0.0101195	HLA-DMB;ITGB2;HLA-B;PRF1;RAC2;HLA-C;HLA-A;ITGAL;EIF4G1
	Protein export_Homo sapiens_hsa03060	0.0120548	SRP19;IMMP2L;HSPA5;SRPR;SEC11A
	Thyroid hormone signaling pathway_Homo sapiens_hsa04919	0.0146738	MAP2K2;NOTCH1;PDPK1;ATP1A4;ATP1A3;ATP2A2;MED16;MED13L;PIK3R5;KAT2A;RHEB;MDM2;PLCD1;PFKP
	cGMP-PKG signaling pathway_Homo sapiens_hsa04022	0.0159435	VASP;MEF2A;MEF2C;TRPC6;MAP2K2;ROCK1;ROCK2;NOS3;ATP1A4;ATP1A3;ATP2A2;CACNA1C;PPP1CA;PIK3R5;KCNMB1;KCNMB4;ATF4;CNGB1
	Salmonella infection_Homo sapiens_hsa05132	0.0172026	CDC42;ROCK1;ROCK2;IL18;ARPC4;WASL;MAPK14;PFN1;WASF1;WASF2;MAPK13
	FoxO signaling pathway_Homo sapiens_hsa04068	0.0181434	PRKAB2;MAP2K2;CDKN1B;CHUK;PDPK1;PTEN;CSNK1E;IGF1;MAPK14;PRKAG3;MAPK13;PIK3R5;BCL2L11;MDM2;ATM
	RNA degradation_Homo sapiens_hsa03018	0.0204266	EXOSC6;XRN1;XRN2;CNOT10;SKIV2L;ENO1;CNOT8;EXOSC3;DCP2;PFKP
	AMPK signaling pathway_Homo sapiens_hsa04152	0.0217686	PRKAB2;CPT1A;PDPK1;PPP2R5B;PPP2R5D;IGF1;PRKAG3;PIK3R5;TBC1D1;RHEB;FASN;PPP2R2D;MAP3K7;PFKP
	mRNA surveillance pathway_Homo sapiens_hsa03015	0.0251956	RNMT;PPP2R2D;PPP2R5B;UPF3B;CSTF2T;PPP2R5D;ETF1;MSI1;NXT2;SMG5;PPP1CA
	HIF-1 signaling pathway_Homo sapiens_hsa04066	0.0258676	LDHA;MAP2K2;CDKN1B;NOS3;MKNK2;PGK1;IGF1;ENO1;EIF4E2;ALDOA;GAPDH;PIK3R5
	mTOR signaling pathway_Homo sapiens_hsa04150	0.0313499	PDPK1;RHEB;PTEN;ULK2;RICTOR;IGF1;EIF4E2;PIK3R5
	VEGF signaling pathway_Homo sapiens_hsa04370	0.0341936	CDC42;MAP2K2;SPHK2;NOS3;RAC2;MAPK14;MAPK13;PIK3R5
	Adherens junction_Homo sapiens_hsa04520	0.039198	CDC42;CSNK2A1;CTNND1;CSNK2B;RAC2;WASL;WASF1;WASF2;MAP3K7
	Rap1 signaling pathway_Homo sapiens_hsa04015	0.0394409	VASP;RALA;MAP2K2;CTNND1;ITGB2;IGF1;MAPK14;ITGAL;THBS1;MAPK13;VAV2;PIK3R5;EFNA1;CDC42;RASSF5;RAC2;RAPGEF2;PRKD2;PFN1;SIPA1
	Lysine degradation_Homo sapiens_hsa00310	0.0407301	HADHA;GCDH;SETD2;SETD1B;EHMT2;PIPOX;ALDH9A1
Tan	Herpes simplex infection_Homo sapiens_hsa05168	1.66552e-07	DDX58;OAS2;TRAF6;OAS3;CUL1;EIF2AK2;HLA-F;PML;HLA-E
	Influenza A_Homo sapiens_hsa05164	1.51901e-05	DDX58;OAS2;OAS3;EIF2AK2;RAE1;PML;SLC25A6
	Hepatitis C_Homo sapiens_hsa05160	3.23985e-05	DDX58;OAS2;TRAF6;OAS3;EIF2AK2;PPP2R2A
	Mineral absorption_Homo sapiens_hsa04978	8.51012e-05	MT2A;MT1A;MT1B;MT1E
	Cytosolic DNA-sensing pathway_Homo sapiens_hsa04623	0.000206836	ZBP1;AIM2;DDX58;POLR2L
	Epstein-Barr virus infection_Homo sapiens_hsa05169	0.00032205	DDX58;TRAF6;EIF2AK2;HLA-F;HLA-E;POLR2L
	Measles_Homo sapiens_hsa05162	0.000393129	DDX58;OAS2;TRAF6;OAS3;EIF2AK2
	Ubiquitin mediated proteolysis_Homo sapiens_hsa04120	0.00040657	TRAF6;CDC16;CUL1;UBE2L6;PML
	Ribosome_Homo sapiens_hsa03010	0.00355401	RPS7;RPS29;RPS3A;RPL28
	Parkinson's disease_Homo sapiens_hsa05012	0.00403846	UBE2L6;UQCRC2;COX7C;SLC25A6
	Pertussis_Homo sapiens_hsa05133	0.00485759	TRAF6;SERPING1;RHOA
	Endocytosis_Homo sapiens_hsa04144	0.00659976	TRAF6;HLA-F;PML;RHOA;HLA-E
	Glyoxylate and dicarboxylate metabolism_Homo sapiens_hsa00630	0.00716683	HYI;MUT
	African trypanosomiasis_Homo sapiens_hsa05143	0.0110512	APOL1;IDO1
	Huntington's disease_Homo sapiens_hsa05016	0.0117068	UQCRC2;COX7C;SLC25A6;POLR2L
	Allograft rejection_Homo sapiens_hsa05330	0.0129425	HLA-F;HLA-E
	Regulation of autophagy_Homo sapiens_hsa04140	0.0136022	ATG4B;GABARAP
	Viral carcinogenesis_Homo sapiens_hsa05203	0.0143308	EIF2AK2;HLA-F;RHOA;HLA-E
	Graft-versus-host disease_Homo sapiens_hsa05332	0.0149643	HLA-F;HLA-E
	Type I diabetes mellitus_Homo sapiens_hsa04940	0.0163826	HLA-F;HLA-E
	Cell cycle_Homo sapiens_hsa04110	0.0190296	WEE1;CDC16;CUL1
	Autoimmune thyroid disease_Homo sapiens_hsa05320	0.0242796	HLA-F;HLA-E
	Vitamin B6 metabolism_Homo sapiens_hsa00750	0.0269947	PHOSPHO2
	Viral myocarditis_Homo sapiens_hsa05416	0.0296238	HLA-F;HLA-E
	HTLV-I infection_Homo sapiens_hsa05166	0.0302208	CDC16;HLA-F;HLA-E;SLC25A6
	Phagosome_Homo sapiens_hsa04145	0.0332556	NCF1;HLA-F;HLA-E
	RIG-I-like receptor signaling pathway_Homo sapiens_hsa04622	0.0404963	DDX58;TRAF6
	Leishmaniasis_Homo sapiens_hsa05140	0.0436862	NCF1;TRAF6
Purple	Vibrio cholerae infection_Homo sapiens_hsa05110	0.00307818	ATP6V1A;KCNQ1;ATP6V0A1
	Lysosome_Homo sapiens_hsa04142	0.00540313	GALC;SLC11A2;CLTA;ATP6V0A1
	Synaptic vesicle cycle_Homo sapiens_hsa04721	0.00558684	ATP6V1A;CLTA;ATP6V0A1
	Bacterial invasion of epithelial cells_Homo sapiens_hsa05100	0.0100642	CLTA;ARPC5;CBL
	Collecting duct acid secretion_Homo sapiens_hsa04966	0.0103003	ATP6V1A;ATP6V0A1
	Oocyte meiosis_Homo sapiens_hsa04114	0.0333361	CAMK2D;YWHAG;CPEB4
	Vitamin B6 metabolism_Homo sapiens_hsa00750	0.0337205	PDXP
	Mineral absorption_Homo sapiens_hsa04978	0.0342523	SLC31A1;SLC11A2
	Oxidative phosphorylation_Homo sapiens_hsa00190	0.0405534	ATP6V1A;ATP5D;ATP6V0A1
Brown	RNA transport_Homo sapiens_hsa03013	2.88415e-05	EIF5B;UPF1;NUP210;POP1;ELAC2;PABPC4;EIF4A3;RGPD5;NUP153;TRNT1;SRRM1;XPO1;TPR;NUP62;EIF4EBP2;RPP14;EIF2B1;EIF3C;KPNB1
	Non-small cell lung cancer_Homo sapiens_hsa05223	0.000231273	EML4;CASP9;NRAS;CDK6;PIK3R2;PRKCA;PIK3R1;STK4;MAPK3
	Prostate cancer_Homo sapiens_hsa05215	0.000522006	CASP9;CREB3;NRAS;CREBBP;CREB1;CREB3L2;CTNNB1;PDGFA;PIK3R2;PIK3R1;MAPK3
	Cholinergic synapse_Homo sapiens_hsa04725	0.00100227	CREB3;NRAS;GNG2;CREB1;CREB3L2;GNB1;KCNJ14;PRKCA;PIK3R2;PIK3R1;CAMK2G;MAPK3
	Hepatitis B_Homo sapiens_hsa05161	0.00129908	CREBBP;SMAD3;PRKCA;PIK3R2;PIK3R1;DDB2;CASP9;CREB3;NRAS;CREB1;CDK6;CREB3L2;CYCS;MAPK3
	Viral carcinogenesis_Homo sapiens_hsa05203	0.00208084	CREBBP;GTF2B;TRAF2;PIK3R2;PIK3R1;SND1;NFKB2;RBL2;CREB3;NRAS;SNW1;CREB1;CDK6;PSMC1;CREB3L2;TBPL1;MAPK3
	Glioma_Homo sapiens_hsa05214	0.00302361	NRAS;CDK6;PDGFA;PIK3R2;PRKCA;PIK3R1;CAMK2G;MAPK3
	Renal cell carcinoma_Homo sapiens_hsa05211	0.00332924	RAP1B;NRAS;CREBBP;PIK3R2;PIK3R1;VHL;VEGFA;MAPK3
	Thyroid cancer_Homo sapiens_hsa05216	0.00425313	NRAS;TFG;TPR;CTNNB1;MAPK3
	Melanogenesis_Homo sapiens_hsa04916	0.00454256	CREB3;NRAS;CREBBP;CREB1;CREB3L2;DVL2;CTNNB1;PRKCA;CAMK2G;MAPK3
	mTOR signaling pathway_Homo sapiens_hsa04150	0.00727226	STRADA;TSC1;PIK3R2;PRKCA;PIK3R1;VEGFA;MAPK3
	AMPK signaling pathway_Homo sapiens_hsa04152	0.00739121	CREB3;CRTC2;CREB1;PPP2R1A;STRADA;PPP2R5E;CREB3L2;TSC1;PIK3R2;PIK3R1;PRKAB1
	mRNA surveillance pathway_Homo sapiens_hsa03015	0.00744078	UPF1;PPP2R1A;PPP2R5E;PCF11;CLP1;PABPC4;EIF4A3;SRRM1;SMG6
	VEGF signaling pathway_Homo sapiens_hsa04370	0.00795405	CASP9;NRAS;PIK3R2;PRKCA;PIK3R1;VEGFA;MAPK3
	RNA degradation_Homo sapiens_hsa03018	0.00850255	EDC4;DDX6;CNOT6L;PAN3;PABPC4;CNOT3;PARN;DCP1A
	Colorectal cancer_Homo sapiens_hsa05210	0.00868181	CASP9;SMAD3;CYCS;CTNNB1;PIK3R2;PIK3R1;MAPK3
	Type II diabetes mellitus_Homo sapiens_hsa04930	0.00908346	SOCS1;PIK3R2;PIK3R1;PRKCZ;SOCS4;MAPK3
	Pathways in cancer_Homo sapiens_hsa05200	0.00916408	ITGB1;PTGER4;PDGFA;PIK3R2;PIK3R1;STK4;CASP9;NRAS;GNG2;TFG;TPR;DVL2;VHL;MAPK3;CREBBP;SMAD3;PRKCA;TRAF2;NFKB2;VEGFA;CDK6;GNB1;RARA;CTNNB1;CYCS
	HTLV-I infection_Homo sapiens_hsa05166	0.00949768	CREBBP;CD40;CRTC2;SMAD3;TRRAP;NFYB;PDGFA;PIK3R2;PIK3R1;NFKB2;NRAS;XPO1;CREB1;TP53INP1;DVL2;TBPL1;CTNNB1;TCF3
	Dopaminergic synapse_Homo sapiens_hsa04728	0.0098292	CREB3;GSK3A;GNG2;CREB1;TH;PPP2R1A;PPP2R5E;CREB3L2;GNB1;PRKCA;CAMK2G
	Epstein-Barr virus infection_Homo sapiens_hsa05169	0.0100198	CREBBP;CD40;GTF2B;TRAF2;PIK3R2;PIK3R1;SND1;NFKB2;PSMD8;SNW1;XPO1;PSMC1;TBPL1;POLR2F;NFKBIB
	Chemokine signaling pathway_Homo sapiens_hsa04062	0.0117737	GSK3A;PIK3R2;PIK3R1;PRKCZ;CXCL2;RAP1B;TIAM1;NRAS;GNG2;GNB1;CCL19;NFKBIB;CCL15;MAPK3
	Pancreatic cancer_Homo sapiens_hsa05212	0.0120871	CASP9;CDK6;SMAD3;PIK3R2;PIK3R1;VEGFA;MAPK3
	Endometrial cancer_Homo sapiens_hsa05213	0.0132803	CASP9;NRAS;CTNNB1;PIK3R2;PIK3R1;MAPK3
	Thyroid hormone signaling pathway_Homo sapiens_hsa04919	0.0140301	CASP9;NRAS;CREBBP;MED13;NCOA3;CTNNB1;PRKCA;PIK3R2;PIK3R1;MAPK3
	AGE-RAGE signaling pathway in diabetic complications_Homo sapiens_hsa04933	0.0142535	DIAPH1;NRAS;SMAD3;PRKCA;PIK3R2;PIK3R1;PRKCZ;VEGFA;MAPK3
	Ubiquitin mediated proteolysis_Homo sapiens_hsa04120	0.0149614	SOCS1;HERC1;CUL5;MGRN1;CUL3;HUWE1;UBE2D1;TRIP12;VHL;UBE2K;DDB2
	Sphingolipid signaling pathway_Homo sapiens_hsa04071	0.0156364	NRAS;PPP2R1A;PPP2R5E;PRKCA;TRAF2;PIK3R2;PIK3R1;S1PR5;PRKCZ;MAPK3
	Lysosome_Homo sapiens_hsa04142	0.0182967	CD164;AP3M1;HGSNAT;CLN3;AP1G2;AP1G1;ARSG;ATP6V0C;LIPA;SGSH
	Prolactin signaling pathway_Homo sapiens_hsa04917	0.0188611	NRAS;SOCS1;TH;PIK3R2;PIK3R1;SOCS4;MAPK3
	PI3K-Akt signaling pathway_Homo sapiens_hsa04151	0.0199607	ITGB1;CRTC2;PDGFA;PRKCA;TSC1;PIK3R2;PIK3R1;VEGFA;RBL2;CASP9;CREB3;NRAS;GNG2;CREB1;CDK6;PPP2R1A;PPP2R5E;CREB3L2;GNB1;TNR;MAPK3
	Insulin resistance_Homo sapiens_hsa04931	0.0223778	MGEA5;CREB3;CRTC2;CREB1;CREB3L2;PIK3R2;PIK3R1;PRKAB1;PRKCZ
	TNF signaling pathway_Homo sapiens_hsa04668	0.0235867	CREB3;CREB1;CREB3L2;TRAF2;PIK3R2;PIK3R1;DNM1L;CXCL2;MAPK3
	Longevity regulating pathway - mammal_Homo sapiens_hsa04211	0.0258797	CREB3;NRAS;CREB1;CREB3L2;TSC1;PIK3R2;PIK3R1;PRKAB1
	Basal transcription factors_Homo sapiens_hsa03022	0.0267307	GTF2B;TAF9;TBPL1;TAF7;GTF2I
	FoxO signaling pathway_Homo sapiens_hsa04068	0.0295739	RBL2;NRAS;CREBBP;SMAD3;PIK3R2;PIK3R1;NLK;STK4;PRKAB1;MAPK3
	Estrogen signaling pathway_Homo sapiens_hsa04915	0.0338711	CREB3;NRAS;CREB1;CREB3L2;PIK3R2;PIK3R1;FKBP4;MAPK3
	Toxoplasmosis_Homo sapiens_hsa05145	0.0349749	CASP9;ITGB1;CD40;SOCS1;CYCS;PIK3R2;PIK3R1;NFKBIB;MAPK3
	Cocaine addiction_Homo sapiens_hsa05030	0.0369374	CREB3;CREB1;TH;CDK5;CREB3L2
	Choline metabolism in cancer_Homo sapiens_hsa05231	0.0374902	NRAS;DGKD;PDGFA;TSC1;PRKCA;PIK3R2;PIK3R1;MAPK3
	Glucagon signaling pathway_Homo sapiens_hsa04922	0.0374902	CREB3;CRTC2;CREBBP;CREB1;CREB3L2;PRKAB1;CAMK2G;LDHAL6A
	One carbon pool by folate_Homo sapiens_hsa00670	0.0379818	MTHFR;MTHFS;MTR
	Long-term potentiation_Homo sapiens_hsa04720	0.0382233	RAP1B;NRAS;CREBBP;PRKCA;CAMK2G;MAPK3
	Insulin signaling pathway_Homo sapiens_hsa04910	0.0383233	NRAS;SOCS1;FLOT1;TSC1;PIK3R2;PIK3R1;PRKAB1;PRKCZ;SOCS4;MAPK3
	Amphetamine addiction_Homo sapiens_hsa05031	0.0406974	CREB3;CREB1;TH;CREB3L2;PRKCA;CAMK2G
	HIF-1 signaling pathway_Homo sapiens_hsa04066	0.0413601	CREBBP;PRKCA;PIK3R2;PIK3R1;VHL;CAMK2G;VEGFA;MAPK3
	Signaling pathways regulating pluripotency of stem cells_Homo sapiens_hsa04550	0.0433063	NRAS;SMAD3;SETDB1;DVL2;CTNNB1;PIK3R2;PIK3R1;TCF3;BMI1;MAPK3
	Small cell lung cancer_Homo sapiens_hsa05222	0.0440684	CASP9;ITGB1;CDK6;CYCS;PIK3R2;TRAF2;PIK3R1
