# Supplementary material for: Distinct transcriptional modules in the peripheral blood mononuclear cells response to human respiratory syncytial virus or to human rhinovirus in hospitalized infants with bronchiolitis
Source: PLoS One. 2019 Mar 7;14(3):e0213501. doi: 10.1371/journal.pone.0213501 (PMC6405118; doi:10.1371/journal.pone.0213501)
Supplement: S4 Table — (XLSX) [file pone.0213501.s006.xlsx]

## Sheet: S3Table
S3 Table. HGS-hubs in modules highly and positively associated with HRSV group.
Module	Gene	HRSV/HRV	GS value	p.GS	MM value	p.MM	Fold-changea
Midnight blue	CCNA2	Hyper-expressed	0.864103	0.000289275	0.952775	1.70846e-06	2.62316
	MED6		0.837463	0.00067544	0.873485	0.000205647	1.18521
	PPP2R1B		0.827992	0.00088155	0.804442	0.00160535	1.36242
	PGRMC2		0.826705	0.000912943	0.785071	0.00248586	1.38764
	CD28		0.805636	0.00156028	0.834257	0.000740512	1.50507
	TPX2		0.805421	0.00156833	0.957326	1.03739e-06	2.1986
	HIST1H1B		0.80313	0.00165603	0.986948	2.91844e-09	2.02969
	FEN1		0.803053	0.00165903	0.954135	1.47967e-06	1.66684
	CCNB1		0.80108	0.00173764	0.980481	2.15935e-08	1.81264
	PDCD1		0.792632	0.00210692	0.930287	1.15261e-05	1.69692
	KIF23		0.780943	0.00271347	0.860634	0.00032613	1.89765
	CXCR6		0.77017	0.00338267	0.885981	0.00012496	2.42427
	NPEPL1	Hypo-expressed	-0.758523	0.0042399	-0.893382	9.0496e-05	0.736249
	SLC25A16		-0.775466	0.00303971	-0.787732	0.00234699	0.574868
	LOC388242		-0.797161	0.00190216	-0.750458	0.0049234	0.434263
	TSPAN32		-0.816674	0.00118808	-0.872004	0.000217401	0.602421
	ANKRD13D		-0.870498	0.000229888	-0.921627	2.03931e-05	0.726412
Turquoise	PFDN1	Hyper-expressed	0.909723	4.05187e-05	0.791177	0.00217615	1.17047
	CSNK2B		0.90358	5.57163e-05	0.825742	0.000936967	1.28764
	DCST2		0.893117	9.15829e-05	0.848902	0.00047854	3.89471
	LGALS3BP		0.889398	0.000107965	0.899862	6.68875e-05	4.22876
	FAM48A		0.881757	0.000148784	0.771257	0.00331002	1.82027
	YWHAQ		0.881004	0.000153384	0.824469	0.000969502	1.4854
	HIST1H2AM		0.878839	0.000167217	0.874658	0.000196687	1.62976
	B4GALT2		0.875128	0.000193189	0.86803	0.000251557	2.18234
	TMEM160		0.865648	0.000273941	0.882245	0.000145865	1.5709
	HIST2H2AC		0.86004	0.000332792	0.824872	0.000959123	1.82871
	RNASEH2A		0.851094	0.000446545	0.844451	0.000548963	1.5827
	EVX1		0.846559	0.000514674	0.923254	1.84138e-05	4.89093
	PFKP		0.845018	0.000539564	0.816281	0.00120002	1.28925
	CCDC84	Hypo-expressed	-0.847678	0.000497164	-0.832466	0.000778892	0.69512
	EFNB1		-0.850448	0.000455799	-0.882867	0.000142208	0.430859
	BTAF1		-0.859874	0.000334674	-0.809858	0.00140866	0.616986
	TRIT1		-0.86167	0.00031476	-0.874855	0.000195217	0.620819
	DENND4B		-0.869621	0.000237416	-0.792421	0.00211685	0.630563
	ZMIZ2		-0.869931	0.000234728	-0.887358	0.000117875	0.592222
	RNASEH2C		-0.880606	0.000155856	-0.778115	0.0028784	0.653863
	C19orf6		-0.912649	3.45374e-05	-0.823137	0.00100446	0.536664
	GUSB		-0.956544	1.13443e-06	-0.791639	0.00215401	0.685845
Tan	TRAFD1	Hyper-expressed	0.826638	0.000914595	0.916751	2.7348e-05	1.59924
	APOL1		0.762258	0.00394889	0.888269	0.000113365	2.09435
	IDO1		0.751992	0.00478738	0.914802	3.05991e-05	3.81114
aFold-change was calculated by the ratio of gene expression average in HRSV/HRV groups.
