# Supplementary material for: Distinct transcriptional modules in the peripheral blood mononuclear cells response to human respiratory syncytial virus or to human rhinovirus in hospitalized infants with bronchiolitis
Source: PLoS One. 2019 Mar 7;14(3):e0213501. doi: 10.1371/journal.pone.0213501 (PMC6405118; doi:10.1371/journal.pone.0213501)
Supplement: S5 Table — (XLSX) [file pone.0213501.s007.xlsx]

## Sheet: S4Table
S4 Table. HGS-hubs in modules highly and positively associated with HRV group.
Module	Gene	HRV/HRSV	GS value	p (GS)	MM value	p (MM)	Fold-change
Purple	STK11IP	Hyper-expressed	0.891571	9.81353e-05	0.84142	0.000601328	1.53651
	PPP1R16A		0.889825	0.000105974	0.837051	0.000683546	1.53863
	FRY		0.860895	0.00032324	0.956221	1.17653e-06	1.99331
	TPPP3		0.833505	0.000756441	0.82404	0.000980661	2.80191
	EFEMP2		0.82749	0.000893692	0.911929	3.594e-05	2.08716
	KCNQ1		0.820409	0.00107907	0.883771	0.000137022	1.76741
	RASSF2		0.804375	0.00160792	0.966928	2.94766e-07	1.36155
	ZNF562		0.802419	0.001684	0.901457	6.1898e-05	1.29662
	CHP		0.795699	0.00196653	0.962295	5.63302e-07	1.47639
	MSRA		0.793986	0.00204402	0.870718	0.000228031	1.46338
	RCOR1		0.787752	0.002346	0.898278	7.21498e-05	1.75751
	UHRF1BP1		0.785796	0.0024474	0.856483	0.000374936	1.55714
	WDFY2		0.785011	0.00248903	0.904975	5.1925e-05	1.67341
	H3F3A		0.764334	0.00379383	0.952457	1.76593e-06	1.28416
	CCDC88A		0.761705	0.003991	0.955586	1.26311e-06	1.83016
	GBE1		0.759863	0.00413372	0.90971	4.05464e-05	1.70389
	CBL		0.759618	0.00415299	0.883285	0.000139792	2.12125
	SLC16A5		0.756544	0.0044005	0.876184	0.000185496	1.5415
	TNFRSF4	Hypo-expressed	-0.846125	0.000521596	-0.769062	0.00345799	0.573394
	SLC38A5		-0.838024	0.000664532	-0.921362	2.07308e-05	0.478136
	IGSF8		-0.815458	0.00122534	-0.946415	3.17901e-06	0.70323
	FTSJ3		-0.784091	0.0025385	-0.825049	0.000954573	0.790809
	HAX1		-0.777662	0.00290552	-0.900755	6.40575e-05	0.806417
	CCDC101		-0.768873	0.00347097	-0.967645	2.64486e-07	0.697697
	PSMC4		-0.758728	0.00422352	-0.759195	0.00418636	0.849736
	MRPL49		-0.757015	0.00436188	-0.915425	2.95281e-05	0.728359
Brown	ZDHHC8	Hyper-expressed	0.906894	4.70464e-05	0.758082	0.0042753	1.66021
	PTAR1		0.878294	0.000170849	0.848968	0.000477553	1.59039
	FAM122B		0.824049	0.000980415	0.87724	0.000178047	1.50038
	VHL		0.821275	0.00105495	0.863365	0.000296834	1.50739
	TSC1		0.820241	0.00108381	0.899088	6.94216e-05	1.84576
	IFT172		0.819563	0.00110305	0.824154	0.000977676	1.5378
	PACS2		0.814907	0.00124253	0.76639	0.00364491	2.7394
	SLTM		0.81253	0.00131875	0.894139	8.74446e-05	1.71198
	ASCC1		0.811019	0.00136905	0.85474	0.000397036	1.30699
	SLC12A6		0.809418	0.00142393	0.87792	0.000173382	1.72605
	HIPK1		0.808323	0.00146242	0.894417	8.63439e-05	1.73905
	TMEM107		0.796854	0.00191558	0.768621	0.00348832	1.45623
	REEP5		0.784186	0.00253339	0.887532	0.000117003	1.35102
	TBC1D9		0.781704	0.00267038	0.827443	0.000894833	1.83682
	CROCC		0.773947	0.00313522	0.912813	3.42233e-05	1.38726
	MLL		0.772625	0.0032202	0.848768	0.000480551	1.44371
	CBR4		0.771107	0.00331993	0.867419	0.000257159	1.74217
	TMEM129		0.769313	0.00344082	0.80807	0.00147142	1.69895
	POP1		0.762382	0.00393949	0.770088	0.00338823	1.33502
	SNAPC4		0.762023	0.00396673	0.899054	6.95318e-05	1.45602
	ZADH2		0.756927	0.00436904	0.836725	0.000690009	1.57985
	FBXO41		0.751835	0.00480123	0.865943	0.000271092	1.61605
	CTNNB1	Hypo-expressed	-0.869392	0.000239408	-0.75731	0.00433784	0.831576
	DYNLRB1		-0.839816	0.000630567	-0.852542	0.00042635	0.68065
	ZDHHC24		-0.803203	0.00165317	-0.870229	0.000232178	0.766459
	GTF2B		-0.801981	0.00170138	-0.844482	0.000548454	0.717063
	ZFR		-0.79582	0.00196116	-0.886596	0.000121754	0.796684
	ZNF2		-0.781765	0.00266695	-0.902018	6.02143e-05	0.145647
	TIMM17B		-0.778665	0.00284575	-0.915486	2.94258e-05	0.746807
	ADRM1		-0.77689	0.00295218	-0.840522	0.000617573	0.763951
	PDHX		-0.767099	0.00359459	-0.870294	0.000231625	0.707724
aFold-change was calculated by the ratio of gene expression average in HRV/HRSV groups.
